# Supplementary material for: Defining the Impact of Social Drivers on Health Outcomes for People with Inherited Bleeding Disorders
Source: J Clin Med. 2022 Jul 30;11(15):4443. doi: 10.3390/jcm11154443 (PMC9369198; doi:10.3390/jcm11154443)
Supplement: Supplementary file 1 [file jcm-11-04443-s001.zip]

Archive with 1 entries (1 files):
- jcm-1809777-supplementary.pdf
